# Supplementary material for: Climate Risk Modelling of Balsam Woolly Adelgid Damage Severity in Subalpine Fir Stands of Western North America
Source: PLoS One. 2016 Oct 25;11(10):e0165094. doi: 10.1371/journal.pone.0165094 (PMC5079561; doi:10.1371/journal.pone.0165094)
Supplement: S1 File — (CSV) [file pone.0165094.s001.csv]

Site	Longitude	Latitude	elevation	BWA Severity Index
Alpine Lake	-122.15387	43.4662167	5510	2.28
Ambrose Saddle	-113.86268	46.5189333	5667	2.38
Anthony Lakes	-118.18413	44.9666	6367	3.06
Big Sheep Creek	-117.04772	45.18235	5600	4.48
Bradley Creek	-122.07265	43.3549833	5359	2.13
Brundage Mt	-116.14503	45.0256333	6664	1.67
Cascade Lakes Hwy	-121.62142	43.9830333	5871	3.83
Cherry Creek	-111.26428	44.7487167	6573	1.64
China Basin	-115.17257	43.841	6126	2.38
Cougar Peak	-115.3894	47.7306999	5160	3.3
Cougar Point	-114.12075	45.11355	7153	1.7
Deadwood	-115.6229	44.3677833	5471	1.75
Deer Creek	-115.69913	46.6405833	3782	2.68
Devil's Lake	-121.76165	44.0368499	5558	4.36
FH5	-113.92605	48.4093167	4054	2.28
Fish Creek	-111.19287	44.1797667	6327	1.75
Fish Lake	-117.06472	45.0326666	6422	1.5
Fourmile Lake	-122.24075	42.4648333	5726	2.35
French Mt Saddle	-115.6363	46.4817333	5715	4.99
Gold Lake	-122.04073	43.6408166	5016	1.75
Goodman Springs	-117.82933	46.0637666	5632	3.36
Hornet Creek	-116.60152	45.0905833	4898	5.33
Koot 835	-115.09775	48.46595	3839	2.39
Lava Camp	-121.78947	44.2613166	5169	3.24
Lemhi-5	-113.9697	45.5871833	4867	1.06
Magee	-116.31978	47.8388666	3153	2.23
Moon Gulch	-116.0427	47.6002333	4701	3.5
Moose Lake Road	-113.51122	46.0799999	5917	2.03
Moss Springs	-117.68	45.2723166	5847	3.06
Mt Pisgah	-120.2292	44.4567166	6675	4.5
Mullan R.S.	-115.62872	47.4180667	3736	2.45
Nile	-121.1362	46.8695333	4761	3.38
North Strawberry	-118.67782	44.3166166	6009	3.58
Northfork	-118.41417	44.9313666	5626	3.88
Payette Lake	-116.06253	45.0090666	4990	2.7
Quartz Mt	-120.95507	47.0626666	4556	3.66
Rimini Road	-112.25088	46.4626833	5890	4.15
Road 320	-115.0395	47.0678999	4804	1.79
Sherwood Butte	-122.27188	43.1314166	5985	2.81
South Strawberry	-118.69958	44.2575666	6856	3.21
Steel Creek	-112.02127	44.4625167	6750	2.67
Sugarloaf Peak	-120.52575	47.7397167	5178	1.92
TAR 253	-111.20692	43.5445833	7064	3.06
Target Meadows	-118.07623	45.8042999	4775	2.57
Three Creeks Lake	-121.62185	44.0993666	6642	1.75
Two Top Mt	-111.27558	44.62955	7506	3.33
Warm Lake Road	-115.80498	44.6236991	6384	3.08
Washington Pass	-120.64858	48.5271333	5638	4.56
West Mt Road	-116.17873	44.7543667	5762	2.1
